# Supplementary material for: Towards Automated Testing of Kynurenine for Point-of-Care Metabolomics
Source: Methods Protoc. 2025 Jun 1;8(3):56. doi: 10.3390/mps8030056 (PMC12196141; doi:10.3390/mps8030056)
Supplement: Supplementary file 1 [file mps-08-00056-s001.zip]

Archive with 1 entries (1 files):
- mps-3616529-supplementary.pdf
